# Supplementary material for: Less physical activity and more varied and disrupted sleep is associated with a less favorable metabolic profile in adolescents
Source: PLoS One. 2020 May 15;15(5):e0229114. doi: 10.1371/journal.pone.0229114 (PMC7228054; doi:10.1371/journal.pone.0229114)
Supplement: S1 Data — (CSV) [file pone.0229114.s004.csv]

Code	Sex_male1_female2	ParentUni	Daylength_H	Height_CM	Weight_KG	BMI	TrunkPerFat	TotBodPerFat	WC_CM	BPDia_mmHg	BPSys_mmHg	Gluc_MmolL	Ins_MuL	ValidSchDSleepNights	SchDSlpWearTime_H	SchDBedTimeHFromNoon	SchDRiseTime_HFromMidnight	SchDSleepEff_Percent	SchDTimeInBed_H	SchDTST_H	SchDWASO_H	SchDSDTST_H	LogSchDSDTST_H	SchDSDBedTime_H	Log_SchDSDBedTime_H	SchDActWearTime_H	SchDActPerWTMin_X1000Ct
1106	1	1	20.28	183	71.9	21.47	22.06	24.91	72.75	64.7	105	4.61	5.18	5	24.0	13.65	7.88	87.23	6.21	5.44	0.76	1.566	0.195	0.896	-0.047	24	2.731
1107	1	0	20.28	186	64.8	18.73	13.4	14.24	70.5	71.3	123.3	4.99	6.57	5	24.0	11.17	7.49	88.28	8.31	7.34	0.953	0.957	-0.019	0.436	-0.361	24	1.63
1109	2	1	20.28	166.5	61.7	22.26	30.72	35.5	68	69.3	104	4.76	2.09	5	24.0	12.95	7.86	84.71	6.89	5.84	1.053	1.258	0.1	0.376	-0.425	24	1.894
1116	1	1	20.27	178	68.7	21.68	8.73	11.96	72	64.3	107.3	4.34	6.44	4	24.0	13.38	7.8	81.36	6.4	5.22	1.188	1.311	0.118	1.651	0.218	21.4	2.702
1117	2	1	20.28	162	49.9	19.01	10.83	14.62	64.5	66.3	119.3	4.84	7.16	5	24.0	11.69	6.95	87.38	7.24	6.29	0.927	0.909	-0.041	0.267	-0.574	24	2.257
1123	2	0	20.28	167	56.8	20.37	27.32	31.52	68.75	61.7	97	5.03	10.7	5	24.0	13.11	7.54	87.64	6.41	5.67	0.697	1.355	0.132	2.146	0.332	24	2.163
1204	2	0	20.28	164	59.7	22.2	24.48	28	65.75	65.7	109.3	4.42	7.69	5	24.0	14.03	10.09	87.96	8.05	7.04	1.003	1.444	0.16	2.458	0.391	24	1.836
1205	1	1	20.28	187	70.4	20.13	9.11	11.12	72.75	67	113	4.56	5.79	5	24.0	12.17	7.82	91.95	7.64	7.02	0.587	0.33	-0.482	0.7	-0.155	24	2.536
1206	1	0	20.28	170.4	62.7	21.59	14.94	15.68	68.25	73	116.3	4.96	8.52	5	24.0	14.13	9.11	89.23	6.97	6.16	0.803	1.48	0.17	0.068	-1.165	24	2.243
1207	1	1	20.28	194	72.5	19.26	12.92	13.58	69	72.3	128.7	5.03	8.84	5	24.0	11.66	7.8	82.56	8.13	6.71	1.387	0.581	-0.236	0.538	-0.269	24	2.531
1209	1	0	20.28	170.5	51.4	17.68	18.39	20.64	70.5	72.3	118.3	4.79	6.54	5	24.0	12.24	8.24	89.05	7.99	7.09	0.88	0.402	-0.396	0.957	-0.019	24	1.311
1213	1	0	20.28	182.3	77.3	23.26	19.01	21.5	75	67.7	108.3	4.71	11.86	5	24.0	12.8	7.47	93.15	6.66	6.17	0.45	1.025	0.011	1.385	0.141	24	2.014
1214	1	1	20.28	183.5	63.4	18.83	14.21	14.34	69.5	72.3	124.3	5.33	5.78	5	24.0	13.43	8.17	77.51	6.73	5.2	1.507	0.527	-0.279	0.8	-0.097	24	1.708
1218	2	0	20.28	171.5	91	30.94	50.9	47.67	92.5	64.7	105	NA	NA	5	24.0	12.66	6.33	87.56	5.65	4.99	0.647	2.034	0.308	2.525	0.402	24	2.397
1219	1	0	20.28	179.6	68	21.08	12.27	13.17	68.5	70.3	113	4.76	3.58	5	24.0	12.43	8.03	90.22	7.58	6.84	0.74	0.867	-0.062	0.225	-0.648	24	2.443
1222	1	1	20.28	180.7	89.5	27.41	23.7	24.56	82.5	68	131.3	5.46	13.25	5	24.0	12.99	8.84	94.65	7.84	7.42	0.403	1.908	0.281	0.844	-0.074	24	2.376
1224	1	1	19.02	189	86.1	24.1	23.66	24.33	80.75	77	125.7	4.65	8.54	4	24.0	13.28	8.44	81.45	7.15	5.79	1.346	1.004	0.002	1.316	0.119	24	2.638
1225	2	1	20.28	182.5	66.4	19.94	20.77	21.84	64.25	73.3	119.7	4.35	9.34	5	24.0	11.26	8.68	73.94	9.4	6.93	2.433	0.915	-0.039	0.295	-0.53	24	2.084
1305	2	1	20.28	167	68	24.38	41.93	38.11	75.5	71.7	115	4.81	8.24	5	24.0	12.2	7.53	86.63	7.31	6.34	0.95	0.65	-0.187	0.985	-0.007	24	2.35
1308	2	0	20.28	170.3	65.8	22.69	29.95	33.28	63.5	73.7	111.3	5.04	12.8	5	24.0	12.23	7.01	83.4	6.76	5.63	1.103	1.037	0.016	0.685	-0.164	24	3.349
1312	2	0	20.28	161.7	66.1	25.28	33.64	34.8	71	66	101	5.11	11.19	5	24.0	12.55	7.62	89.17	7.05	6.28	0.75	0.419	-0.377	0.902	-0.045	24	2.81
1315	2	1	20.28	161	48.6	18.75	24.05	24.8	62	70.7	109.3	4.39	6.8	5	24.0	12.23	8.21	89.74	7.96	7.13	0.777	1.001	0	0.416	-0.381	24	2.099
1401	2	1	20.28	173.5	69	22.92	32.91	32.03	71.75	71.3	108.7	4.82	11.1	5	24.0	11.85	6.67	88.25	6.81	6.02	0.757	1.424	0.154	2.135	0.329	24	2.734
1105	1	1	20.25	183.2	61.6	18.35	10.26	13.67	70	62.3	102	4.95	6.18	3	24.0	13.52	6.57	77.21	5.04	3.89	1.106	0.413	-0.384	1.235	0.092	20.2	2.237
1208	2	0	20.28	158.5	65.6	26.11	37.55	37.72	75.75	79.7	126.3	4.79	10.91	5	24.0	13.84	8.44	88.07	6.59	5.8	0.757	2.165	0.335	1.633	0.213	24	1.619
1114	2	1	20.28	170.5	82.8	28.48	42.53	38.58	86	79	127.7	5.02	26.49	5	24.0	13.32	8.26	87.4	6.93	6.1	0.823	1.33	0.124	0.478	-0.32	24	2.367
1307	2	0	20.28	181	60.4	18.44	19.53	24.34	63.5	79.3	119.3	4.78	8.07	5	24.0	13.65	7.69	93.21	6.02	5.6	0.38	1.143	0.058	0.244	-0.613	24	2.041
1408	1	1	20.17	173	76.5	25.56	33.31	31.3	81	73	110.7	5.02	7.26	3	22.0	11.16	7.69	92.39	8.52	7.87	0.594	2.925	0.466	2.205	0.343	21.9	1.684
1409	1	0	20.28	177.4	61.4	19.51	16.98	18.25	69.5	64.7	111.3	5.29	9.81	5	24.0	14.19	8.69	89.75	6.49	5.83	0.627	1.411	0.149	0.909	-0.042	24	2.252
1410	2	0	20.28	165.4	55.1	20.14	30.43	32.49	64.5	70	107.7	3.29	2.94	5	24.0	10.55	7.02	91.17	8.45	7.72	0.707	0.904	-0.044	0.998	-0.001	24	2.22
1411	2	1	20.28	173.2	82.1	27.37	38.02	35.16	82.75	70	112	4.89	14.92	5	24.0	11.39	6.86	91.07	7.46	6.79	0.653	1.616	0.209	1.617	0.209	24	2.134
2104	1	0	19.78	183	63.5	18.96	15.06	16.54	73.5	72.7	115	5.09	17	5	24.0	14.97	9.28	90.29	6.29	5.68	0.587	2.37	0.375	2.09	0.32	22	1.47
2105	2	1	19.78	167.3	66.8	23.87	34.38	35.08	67.25	65	110.7	5.13	11.61	5	23.9	12.49	7.27	88.85	6.76	6.02	0.69	0.658	-0.182	0.678	-0.169	24	2.5
2106	2	1	15.87	170	68.3	23.63	35.31	35.66	71.5	65.7	106	4.59	8.07	4	24.0	13.16	6.94	86.47	5.76	4.96	0.767	0.715	-0.146	1.357	0.133	24	2.322
2109	2	0	19.78	162.8	58	21.88	28.79	31.85	64.5	65.3	103.7	4.88	9.21	5	24.0	12.9	7.93	90.46	7.02	6.34	0.673	0.681	-0.167	0.645	-0.19	24	2.354
2110	2	1	19.78	165	64.4	23.65	28.45	27.64	66.75	71.3	117.3	9.81	0.2	5	24.0	13.43	7.79	85.14	6.34	5.38	0.933	0.203	-0.692	0.507	-0.295	24	3.209
2111	1	1	19.78	182.4	68.7	20.65	11.85	14.31	70	63	103.3	5.05	10.02	5	23.9	12.05	7.26	93.15	7.19	6.7	0.463	0.544	-0.264	0.577	-0.239	24	3.677
2112	1	1	19.78	185.5	84.2	24.47	30.35	28.53	80.5	72	116.3	NA	NA	5	23.9	12.8	7.53	85.25	6.71	5.72	0.96	0.478	-0.321	0.432	-0.365	24	1.491
2120	2	1	19.61	160.5	56	21.74	27.02	29.22	68.5	64.3	104.3	4.73	8.19	3	24.0	13.42	6.94	94.46	5.51	5.21	0.278	0.457	-0.34	0.218	-0.662	24	2.803
2202	2	1	19.78	170.5	71.4	24.56	34.33	34.94	73	65	104.7	5.06	10.51	5	24.0	11.96	6.73	89.45	6.75	6.08	0.623	1.427	0.154	1.38	0.14	24	3.348
2204	2	0	19.78	170.2	54.6	18.85	21.85	25.97	65	76.7	119.3	NA	NA	5	24.0	11.4	7.58	82.28	8.16	6.72	1.413	0.45	-0.346	0.239	-0.622	24	1.413
2206	2	1	19.78	163	61.4	23.11	31.82	32.97	70	74	118.3	5.14	10.71	5	23.9	12.98	7.57	94.05	6.57	6.18	0.387	0.412	-0.385	0.227	-0.645	24	2.118
2207	2	0	19.78	161.8	61.8	23.61	42.22	39.87	76	74	117.3	5.49	14.79	5	23.9	12.29	7.3	92.26	7	6.44	0.52	0.984	-0.007	0.955	-0.02	24	2.25
2211	2	1	19.92	164.5	68	25.13	23.91	29.42	69	64	103.7	4.94	6.78	3	24.0	12.02	6.86	91.37	6.82	6.23	0.567	0.153	-0.816	0.088	-1.055	23.9	2.294
2212	2	1	19.78	163.8	54.1	20.16	28.19	31.46	62.25	71.7	107.7	5.3	10.46	5	24.0	12.04	7.69	87.03	7.63	6.64	0.973	0.502	-0.299	0.588	-0.23	24	2.594
2213	2	1	19.78	165	66.7	24.5	32.51	31.68	74	66.7	98.7	5.24	15.48	5	23.9	12.21	7.03	91.8	6.8	6.23	0.53	0.931	-0.031	1.074	0.031	24	2.605
2214	1	1	19.78	180.3	64.8	19.93	10.97	14.9	69	62	101.7	4.7	11.25	5	24.0	12.39	7.16	78.91	6.76	5.32	1.433	0.403	-0.395	0.786	-0.105	24	2.258
2303	1	0	19.7	177.3	72.9	23.19	16.18	15.57	72.5	70.3	113.3	5.22	4.91	4	24.0	12.57	7.1	88.19	6.51	5.74	0.729	0.354	-0.451	0.187	-0.729	23.1	2.372
2304	1	1	19.78	176.4	77	24.75	25.87	25.68	77	72.3	131	5.16	10.1	5	24.0	13.28	7.32	89.73	6.02	5.38	0.6	0.963	-0.016	0.954	-0.021	24	2.614
2305	1	1	19.78	179.5	60.6	18.81	7.12	9.4	67.75	75	123.3	5	7.51	5	24.0	12.51	7.99	79.68	7.46	5.96	1.457	0.868	-0.061	0.906	-0.043	24	3.532
2310	2	1	19.78	172.7	60.9	20.42	23.37	27.87	67	74	116.3	4.89	10.88	5	23.9	12.7	7.73	91.02	7.02	6.38	0.62	0.293	-0.533	0.508	-0.294	24	1.694
2311	2	0	19.78	164.4	69.3	25.64	38.43	39.44	74.25	67.3	106.3	4.92	7.61	5	23.9	13.25	7.19	89.51	5.92	5.29	0.587	0.933	-0.03	1.096	0.04	24	3.111
2313	1	1	19.78	176	54	17.43	12.07	14.91	61.5	70.7	110	4.64	4.75	5	24.0	12.99	7.75	84.15	6.75	5.66	1.04	0.524	-0.281	0.757	-0.121	24	3.03
2317	2	1	19.78	174	57.6	19.02	10.94	15.47	63.25	72	119	5.21	8.89	5	24.0	11.45	7.31	86.97	7.84	6.83	0.997	0.966	-0.015	0.679	-0.168	24	2.5
2208	1	1	19.85	188	97.3	27.53	38.34	34.05	92	65	118	5	13.66	4	24.0	12.38	7.19	91.85	6.79	6.23	0.525	0.334	-0.477	0.319	-0.497	21.8	1.745
2403	2	1	19.78	171.4	51.2	17.43	22.61	26.12	58.25	67.3	101.3	5.1	10.05	5	23.7	13.73	7.68	94.09	5.93	5.59	0.347	0.771	-0.113	0.786	-0.105	24	2.571
2404	2	1	19.78	169.8	53.5	18.56	17.77	21.04	65	70.7	117	4.76	9.8	5	23.9	13.84	7.92	92.71	6.06	5.63	0.41	0.445	-0.352	0.616	-0.211	24	1.997
3102	2	1	15.87	176.5	65.5	21.03	17.13	22.48	62.5	68.7	106	4.49	8.56	4	24.0	11.01	7.47	91.53	8.45	7.72	0.708	0.325	-0.488	0.873	-0.059	24	2.851
3105	1	0	15.87	180.9	78.6	24.02	14.71	15.37	80.5	75.3	134	4.89	5.26	4	24.0	12.04	7.2	90.75	7.15	6.5	0.629	0.892	-0.05	0.895	-0.048	24	1.746
3107	2	1	15.87	169.4	60.7	21.15	32.48	31.44	68.75	79.7	123	4.59	10.06	4	24.0	13.55	7.65	86.3	6.08	5.22	0.829	0.776	-0.11	1.491	0.173	24	1.916
3110	1	1	16.62	188.5	69	19.42	14.7	14.92	76	74.3	136	4.62	6.59	4	22.7	11.97	7.83	89.6	7.84	7.03	0.75	0.9	-0.046	0.145	-0.839	22.2	2.41
3112	2	1	16.62	165	61.4	22.55	29.02	29.11	75	63.3	103.7	4.42	7.59	4	23.4	13.32	7.34	89.43	6	5.35	0.621	0.62	-0.208	0.395	-0.404	24	3.206
3113	1	1	15.87	186	73.1	21.13	25.3	23.94	76	84.3	126	4.99	6.05	4	24.0	11.71	7.33	87.83	7.6	6.66	0.921	0.607	-0.217	0.688	-0.162	24	2.204
3114	2	1	15.87	168.5	46.3	16.31	19.63	23.85	58.5	76.3	108	4.63	6.5	4	24.0	11.55	7.8	90.77	8.23	7.48	0.704	0.565	-0.248	0.358	-0.446	24	1.456
3115	2	1	15.87	162	48.4	18.44	30.74	33.01	58	78.3	114.3	4.74	13.12	4	24.0	11.12	6.9	85.77	7.77	6.66	1.071	0.357	-0.447	0.525	-0.28	24	2.79
3118	1	1	15.87	173	68.6	22.92	17.27	16.78	72.5	76	123	4.62	13.53	4	24.0	14.67	7.64	93.19	4.95	4.61	0.313	1.109	0.045	0.752	-0.124	24	1.551
3119	1	0	15.87	176.5	87.9	28.22	37.09	33.41	88.5	69.3	110	5.32	14.49	4	24.0	13.88	7.36	89.52	5.47	4.88	0.563	0.685	-0.164	0.937	-0.028	24	1.873
3120	2	1	15.87	178.7	76.5	23.96	36.64	35.92	71.5	74.3	122.3	4.61	9.79	4	24.0	11.89	7.38	89.79	7.48	6.71	0.733	0.579	-0.238	0.642	-0.192	24	2.152
3122	2	1	15.87	163.8	56	20.87	26.43	28.39	67	66.3	103	4.37	7.65	4	24.0	11.93	7.05	84.02	7.1	5.96	1.113	0.418	-0.378	0.519	-0.285	24	1.848
3123	1	1	15.87	184	68.5	20.23	11.05	13.83	72.5	72.3	113.7	NA	NA	4	24.0	13.26	7.21	87.66	5.93	5.18	0.7	1.128	0.052	1.345	0.129	24	2.249
3124	2	1	15.87	164	55.4	20.6	23.35	26.57	66.75	73.3	113.7	5.03	10.27	4	24.0	12.42	7.46	83.57	7.03	5.87	1.125	0.291	-0.537	0.546	-0.263	24	2.29
3201	1	1	16.62	175	82.6	26.97	25.93	25.79	78.5	68.3	117	4.77	9.54	4	23.7	13.16	8.19	83.17	7.01	5.82	1.104	1.02	0.009	0.781	-0.107	24	3.175
3202	2	1	15.87	174.5	75.4	24.76	33.33	33.01	78	69.7	105.3	8.67	NA	4	24.0	11.88	6.95	87.84	7.05	6.2	0.833	0.72	-0.142	0.32	-0.495	24	2.332
3203	1	1	15.87	175.5	58.9	19.12	9.77	12.49	70	68.3	109.3	4.88	6.64	4	24.0	12.77	7.68	90.92	6.89	6.26	0.596	0.36	-0.444	0.515	-0.288	24	1.976
3204	1	1	15.87	181.5	65.7	19.94	11.76	13.41	70	78.3	123	5.24	8.63	4	24.0	12.88	7.91	93.06	7.01	6.53	0.421	0.903	-0.045	0.451	-0.346	24	2.137
3205	1	1	15.9	185.3	65.7	19.13	6.97	9.72	72.75	73.7	113.3	4.53	4.19	4	20.5	12.78	7.82	90.47	7.03	6.37	0.633	0.757	-0.121	0.614	-0.212	22.1	2.106
3206	2	1	15.87	161.5	48.5	18.6	19.98	24.78	59.75	65.3	102	4.52	9.34	4	24.0	13	6.87	91.03	5.86	5.33	0.475	1.248	0.096	1.175	0.07	24	1.466
3208	1	1	16.62	175.3	63.1	20.53	11.03	12.56	70.5	68	117.7	5.12	7.58	4	23.5	12.06	7.63	98.47	7.55	7.43	0.083	0.63	-0.201	0.569	-0.245	22.5	1.948
3209	2	1	15.87	159	60	23.73	25.96	30.37	69.5	66.3	103.3	4.62	9.21	4	24.0	12.63	7.38	94.92	6.73	6.38	0.313	0.646	-0.189	0.322	-0.492	24	2.741
3210	2	0	15.87	169	62.7	21.95	28.53	30.63	69	76.7	118.7	4.75	7.1	4	24.0	11.63	7.5	73.99	7.86	5.83	2.013	0.748	-0.126	1.011	0.005	24	1.878
3211	1	1	15.87	174	63.6	21.01	16.93	20.73	73	65.7	114	4.79	6.13	4	24.0	12.36	7.14	92.41	6.77	6.25	0.475	0.78	-0.108	0.816	-0.088	24	2.37
3213	2	1	15.87	174.4	67.8	22.29	17.85	20.28	69.5	71.7	117.3	NA	NA	4	24.0	11.35	7.6	87.02	8.23	7.16	1.025	0.541	-0.267	0.142	-0.849	24	2.46
3214	1	1	15.87	165.5	51.6	18.84	13.41	17.75	68.5	73.7	115.3	4.47	4.71	4	24.0	13.16	8.3	79.93	7.12	5.7	1.4	0.565	-0.248	1.092	0.038	24	2.623
3215	1	1	15.87	177.4	67	21.29	12.01	13.22	72.75	64.3	115	4.61	4	4	24.0	13.04	8.05	80.38	6.99	5.62	1.354	0.726	-0.139	0.466	-0.332	24	2.483
3216	1	1	15.87	178	67.4	21.27	18.56	20.05	73	71	131	4.76	15.67	4	24.0	12.71	7.45	90.81	6.72	6.1	0.588	0.989	-0.005	0.804	-0.095	24	2.068
3217	1	1	15.87	181.5	69.6	21.13	8.33	9.62	73	70	121.3	4.56	3.56	4	24.0	12.45	8.08	88.7	7.62	6.73	0.858	1.203	0.08	1.584	0.2	24	2.661
3218	2	1	15.87	166.4	73.5	26.54	40.52	38.26	84.5	80	125.7	4.76	14.83	4	24.0	11.37	7.31	94.11	7.93	7.46	0.463	0.277	-0.557	0.193	-0.715	24	1.614
3219	1	1	15.87	188	77.2	21.84	11.53	11.92	74	68.7	127	4.88	12.31	4	22.7	12.53	7.05	87.62	6.5	5.69	0.804	0.679	-0.168	0.743	-0.129	23.7	2.445
3220	1	1	15.87	171.5	63.6	21.62	18.1	20.89	74.5	74.7	113.7	5.23	12.75	4	24.0	11.86	7.19	91	7.31	6.65	0.646	0.336	-0.474	0.423	-0.374	24	2.134
3223	2	1	15.87	163.5	58	21.7	24.84	29.66	68	66.3	102.3	4.84	8.54	4	24.0	11.95	7.3	93.37	7.33	6.84	0.454	0.363	-0.44	0.483	-0.316	24	1.78
3401	2	1	16.62	167	75.8	27.18	41.71	40.86	82.5	75.3	115.7	4.85	11.5	4	23.7	13.45	8.13	82.61	6.67	5.52	1.142	1.753	0.244	1.746	0.242	24	2.41
3207	2	1	16.62	165.5	57.5	20.99	15.88	19.44	69	69.3	113	4.17	3.9	4	23.3	11.97	7.08	90.26	7.1	6.4	0.688	0.397	-0.401	0.515	-0.288	23.4	2.127
3403	2	1	16.62	171	64.4	22.02	33.63	33.46	69.5	82.3	117.7	4.81	8.06	4	23.7	11.32	7.61	85.62	8.27	7.08	1.158	1.878	0.274	1.012	0.005	24	1.099
3405	2	1	15.87	168.3	68.6	24.22	31.06	32.2	71.75	71.7	116	5.26	10.75	4	24.0	11.9	6.83	92.96	6.91	6.42	0.483	0.591	-0.228	0.361	-0.443	24	2.278
3406	2	0	15.87	169.9	71.5	24.77	41.91	38.53	79.5	64	96.7	4.79	7.66	4	24.0	12.36	7.42	93.91	7.04	6.58	0.417	1.372	0.137	1.227	0.089	24	2.184
3407	2	1	16.62	166.5	68.8	24.82	31.36	33.11	68	73.7	108.7	4.68	10.29	4	23.7	13.72	8.24	90.28	6.5	5.88	0.613	1.054	0.023	0.373	-0.428	24	2.049
3408	2	1	15.87	164	70	26.03	32.7	34.97	71	77	119	4.77	16.72	4	24.0	11.78	6.91	92.51	7.12	6.58	0.521	0.419	-0.378	0.563	-0.25	24	2.477
3409	1	0	16.48	172.5	71.4	23.99	13.63	13.9	71.75	72.3	110.3	4.6	5.41	3	23.3	12.48	7.82	86.06	7.32	6.31	0.967	0.767	-0.115	0.941	-0.027	23.3	3.245
3410	2	1	16.62	174	58.6	19.36	24.78	26.64	62	77.3	125.3	4.83	8.54	4	23.7	12.82	7	94.54	6.16	5.83	0.304	0.308	-0.511	0.472	-0.326	24	2.154
3411	1	1	15.87	167.5	65.7	23.42	13.17	12.51	73	66.3	125.7	NA	NA	4	24.0	12.96	7.43	83.55	6.45	5.33	1.104	0.701	-0.154	1.23	0.09	24	2.357
3412	1	1	15.87	180	69.5	21.45	14.92	16.88	72	70.7	123.3	4.66	5.75	4	24.0	12.17	7.55	87.84	7.37	6.46	0.892	0.952	-0.021	0.494	-0.306	24	2.151
3413	1	1	15.87	170.5	53.5	18.4	12.9	17.66	65.5	64	112.3	5.11	7.04	4	24.0	10.89	7.26	92.11	8.35	7.7	0.646	0.474	-0.324	0.187	-0.729	24	1.568
3414	2	0	15.87	157	46.6	18.91	27.15	28.72	61	73.3	111	5.03	8.59	4	24.0	10.81	6.53	87.56	7.7	6.73	0.958	0.424	-0.373	0.705	-0.152	24	1.772
3415	2	1	16.62	158	44.5	17.83	29.39	31.75	58.75	76	113.7	5.21	9.77	4	23.7	12.3	6.25	92.94	5.94	5.5	0.396	0.67	-0.174	0.549	-0.261	24	1.471
3416	2	1	15.87	176	66.2	21.37	22.25	25.74	66.25	71.7	115.3	4.7	14.28	4	24.0	13.11	7.22	95.35	6.1	5.8	0.296	0.926	-0.033	0.963	-0.016	24	2.373
3417	2	1	15.87	161	74.7	28.82	36.1	38.62	75.75	72	108.7	4.99	9.35	4	24.0	12.1	7.25	87.84	7.13	6.24	0.867	0.372	-0.43	0.567	-0.247	24	3.662
3418	1	1	15.87	172.5	67.1	22.55	24.56	22.88	74.5	70.3	133.7	5.54	10.29	4	24.0	13.57	7.53	85.1	5.95	5.08	0.838	1.586	0.2	0.935	-0.029	24	1.674
3419	2	1	15.87	166.6	56.8	20.46	17.91	24.01	63	73.3	117	4.75	11.12	4	24.0	12.33	7.28	86	6.94	5.97	0.971	0.52	-0.284	0.193	-0.715	24	2.257
3420	2	1	15.87	171	67.2	22.98	29.39	31.6	71.5	72.7	109	NA	NA	4	24.0	11.96	6.91	85.1	6.94	5.89	1.029	0.466	-0.331	0.653	-0.185	24	2.323
3421	1	1	15.87	175.5	63.3	20.55	26.23	29.42	71.5	74.7	123.3	4.87	11.5	4	24.0	13.54	7.51	91.66	5.95	5.49	0.467	1.287	0.11	1.445	0.16	24	2.412
3424	2	1	15.87	161.5	71.6	27.45	37.15	37.63	75	69.7	106	4.94	11.32	4	24.0	11.6	7.47	92.48	7.85	7.25	0.558	0.736	-0.133	0.433	-0.364	24	2.215
3425	2	1	15.87	165.5	56.7	20.7	30.01	33.43	64.25	69	107.7	4.28	11.54	4	24.0	12.83	7.16	83.78	6.32	5.3	0.967	1.256	0.099	1.468	0.167	24	2.02
3426	1	0	15.75	174.5	70.2	23.05	13.57	15.5	73	70	129	5.31	10.62	3	24.0	11.86	6.77	86.17	6.89	5.91	0.933	0.214	-0.669	0.527	-0.278	23.5	2.323
3427	2	1	16.62	166.8	47.3	17	15.61	21.66	56.5	69	109.7	4.44	5.61	4	23.7	11.88	7.55	94.65	7.65	7.21	0.438	2.866	0.457	2.629	0.42	24	2.25
3428	1	1	15.87	189	70.9	19.85	12.22	13.89	72.75	74.7	115.7	5.43	8.44	4	24.0	12.12	5.87	88.91	5.73	4.98	0.746	1.9	0.279	3.809	0.581	24	2.065
3429	1	1	15.87	171.5	56.2	19.11	14.17	14.84	64.5	80.3	118.3	4.64	7.53	4	24.0	12.56	6.81	88.4	6.23	5.5	0.725	1.052	0.022	1.281	0.107	24	1.602
3430	1	1	15.87	171.8	70.7	23.95	26.66	26.11	77	72.7	118.7	5.09	14.21	4	23.7	13.24	8.26	82.38	7	5.77	1.204	0.532	-0.274	1.108	0.044	21.6	2.088
3432	2	1	15.87	173.5	68.5	22.76	25.34	27.91	69	82.3	125.7	4.72	14.42	4	24.0	12.92	7.75	87.04	6.82	5.98	0.796	1.636	0.214	0.836	-0.078	24	2.683
3433	2	1	15.87	164	49.6	18.44	22.1	23.51	62	65	111	4.82	12.97	4	24.0	13.41	8.2	88.92	6.78	6.03	0.746	1.542	0.188	0.478	-0.321	24	1.819
3434	2	1	15.87	177	69.5	22.18	42.67	40.82	68.75	70.3	105.7	4.69	11.8	4	24.0	12.1	7.17	89.81	7.05	6.35	0.708	0.951	-0.022	0.831	-0.08	24	1.634
3435	1	1	15.87	178	58.1	18.34	9.17	11.23	68.5	71.7	111	4.58	6.21	4	24.0	12.45	8.01	89.98	7.54	6.76	0.729	0.728	-0.138	0.38	-0.42	22.5	1.609
3436	1	1	15.75	171	56	19.15	11.25	13.6	66.5	63.3	109.3	5.38	9.86	3	24.0	13.01	7.67	92.66	6.65	6.16	0.494	0.655	-0.184	1.001	0	24	2.636
3437	2	1	15.87	169	63.8	22.34	44.87	40.84	74	71.3	113	4.8	12.69	4	24.0	11.31	7.34	89.1	8.01	7.13	0.854	0.55	-0.259	0.602	-0.22	24	1.989
3438	2	1	15.87	163.5	56.6	21.17	21.91	23.94	67.5	NA	NA	5.12	10.96	4	24.0	11.5	6.98	85.01	7.46	6.34	1.108	0.295	-0.53	0.22	-0.657	24	2.202
3439	2	1	15.87	164.5	47.1	17.41	17.3	21.21	55.5	78	113.3	NA	NA	4	24.0	13.35	7.52	91.75	6.15	5.65	0.483	0.914	-0.039	0.597	-0.224	24	2.198
4102	1	1	17.37	172	73.4	24.81	30.31	27.95	83	71	121	5.25	11.95	3	24.0	12.11	7.63	84.99	7.51	6.38	1.117	0.737	-0.133	0.559	-0.253	24	1.801
4105	2	0	18.3	157.2	52.4	21.2	23.08	25.14	67.5	76.7	115.3	5.03	11.72	4	23.9	13.51	7.44	85.52	5.91	5.05	0.838	0.825	-0.083	1.176	0.07	24	2.017
4112	2	0	17.57	166.9	60.5	21.72	29.22	30.29	68	74.7	123.3	4.83	8.8	5	23.0	12.44	7.55	86.49	7.09	6.14	0.91	1.137	0.056	1.105	0.043	24	2.889
4113	1	0	17.57	186	69.9	20.2	11.45	13.73	71	75	125.3	5.55	6.46	5	23.6	11.74	6.91	76.41	7.15	5.47	1.663	0.673	-0.172	0.28	-0.553	24	2.358
4115	2	1	18.3	172	57.9	19.57	25.64	27.69	65	72	107	5.08	20.78	4	24.0	12.16	8.1	76.44	7.92	6.07	1.775	1.112	0.046	0.667	-0.176	21.5	1.348
4116	2	0	18.3	158.2	53.1	21.22	23.44	26.44	66.5	69.7	105.3	4.96	13.58	4	23.9	13.06	7.06	85.07	5.99	5.12	0.821	0.857	-0.067	0.213	-0.672	24	2.323
4201	1	0	17.57	178.2	71.9	22.64	17.81	18.87	74	72	118.7	4.57	8.31	5	24.0	11.93	7.02	84.36	7.07	5.97	1.08	0.5	-0.301	0.294	-0.531	24	2.608
4207	2	1	18.4	160.7	48.3	18.7	22.64	26.42	57.5	70.7	110.3	4.78	6.08	5	23.5	11.63	6.86	87.48	7.21	6.32	0.867	1.47	0.167	0.445	-0.351	24	1.403
4208	1	1	17.57	175.6	74.2	24.06	33.85	33.01	81.5	74	123.7	5.41	14.83	5	23.6	12.49	7.75	93.26	7.24	6.76	0.437	0.522	-0.282	0.519	-0.285	24	1.57
4211	2	1	18.66	167	62.8	22.52	33.42	32.7	70.5	77.7	118.3	4.75	12.36	6	23.8	13.02	9.04	95.92	8	7.68	0.294	1.004	0.002	0.431	-0.366	24	1.195
4212	1	1	17.57	177.2	90.1	28.69	46.63	39.66	94	71	118.3	5.11	14.93	5	23.6	12.46	7.56	89.92	7.09	6.35	0.727	0.401	-0.397	0.737	-0.132	24	1.633
4214	2	0	17.57	164.3	80	29.64	41.4	39.78	84	75	119.3	5.38	14.75	5	23.6	11.65	6.53	88.78	6.86	6.1	0.743	0.802	-0.096	0.591	-0.228	24	3.158
4216	2	1	17.57	168	52.8	18.71	24.13	28.76	65	78	110	4.73	14.38	5	23.4	13.21	6.49	90.07	5.26	4.75	0.493	0.637	-0.196	0.5	-0.301	23.8	2.783
4222	1	1	17.57	178.2	64.9	20.44	15.52	17.77	70	67	110	4.27	5.48	5	23.7	12.44	8.25	85.7	7.79	6.62	1.137	1.525	0.183	0.274	-0.562	24	2.225
4301	1	0	17.57	180.5	68.4	20.99	11.62	13.06	74.5	56.7	134	4.13	2.55	5	23.6	12.1	6.82	92.71	6.7	6.21	0.453	0.393	-0.406	0.425	-0.371	24	2.685
4307	1	0	19.84	174	58.7	19.39	12.38	13.74	65.5	71.3	114.7	6.3	17.74	6	23.7	13.32	8.13	88.05	6.79	5.97	0.811	0.595	-0.225	0.629	-0.201	24	1.948
4309	1	1	17.57	175.3	66.1	21.51	15.31	16.55	72.5	87	143	5.21	6.28	5	23.6	12.15	6.63	89.25	6.46	5.79	0.61	1.108	0.044	0.541	-0.267	24	3.24
4312	2	0	20.28	172.3	69.4	23.38	32.26	33.13	71.5	67	106	5.07	9.8	5	24.0	12.76	7.45	84.3	6.67	5.63	1.02	0.745	-0.128	0.483	-0.316	24	1.819
4313	2	0	17.57	168	57.9	20.51	22.16	24.92	63.75	73.3	113	4.6	9.07	5	23.6	12.85	7.83	89.91	6.97	6.27	0.69	0.745	-0.128	0.672	-0.173	24	1.838
4315	2	0	17.65	173	56.2	18.78	22.67	26.64	64.5	72.7	126	5.17	11.02	6	24.0	12.08	6.71	90.26	6.61	5.97	0.628	0.601	-0.221	0.207	-0.684	24	2.212
4316	1	1	17.57	183.4	71.8	21.35	13.61	14.67	76	77.3	125.3	4.77	8.98	5	23.2	10.61	6.29	88.05	7.67	6.75	0.88	0.501	-0.3	0.272	-0.565	23.6	1.826
4402	2	1	17.57	163.7	54.2	20.23	20.36	25.46	62	76	125.7	4.6	6.61	5	23.6	12.14	7.4	84.48	7.24	6.11	1.08	0.572	-0.243	0.368	-0.434	24	2.765
4403	1	1	17.57	177.4	64.5	20.5	8.61	9.68	70.5	78	133.3	5.31	9.7	5	23.6	12.1	6.46	76.77	6.34	4.88	1.453	0.775	-0.111	0.7	-0.155	24	2.766
4404	2	0	17.57	169.2	67.3	23.51	32.32	32.14	69.5	71	107	4.84	26.54	5	23.6	12.28	8.79	91.67	8.5	7.78	0.69	3.579	0.554	1.145	0.059	24	1.486
4305	2	1	17.57	178.2	52.2	16.44	15.32	19.97	58.5	82	127	5.2	10.98	5	24.0	10.9	7.59	78.33	8.67	6.8	1.86	0.579	-0.237	0.569	-0.245	24	1.312
4406	2	0	17.57	176	72.6	23.44	38.38	40.29	73.5	73	109.7	5.02	34.04	5	24.0	10.63	7.05	89.68	8.41	7.54	0.847	0.159	-0.798	0.269	-0.57	24	1.937
4407	2	1	18.59	173.5	73.7	24.48	30.85	31.72	72.75	73	114.7	5.02	14.97	5	24.0	14.67	8.33	87.38	5.64	4.92	0.667	1.862	0.27	0.725	-0.14	24	1.736
4408	2	1	17.57	170.2	47.2	16.29	9.96	14.41	64.25	74.3	109.3	4.09	4.77	5	23.6	10.67	7.15	91.86	8.46	7.77	0.68	0.256	-0.591	0.258	-0.589	24	2.889
4411	2	1	17.57	157.2	54.2	21.93	25.56	25.88	66	70	113.3	5.09	6.85	5	23.0	12.86	7.48	92.85	6.61	6.14	0.41	0.324	-0.49	0.213	-0.672	23.5	3.188
4412	1	1	17.57	184.5	72.3	21.24	13.09	14.76	72.75	71	131.7	4.34	5.21	5	23.6	12.62	7.55	90.2	6.91	6.23	0.663	0.314	-0.502	0.346	-0.461	24	2.639
4413	1	1	17.57	189.2	73.5	20.53	14.27	15.03	74	67	126.7	4.64	9.11	5	23.3	13.19	7.66	90.13	6.45	5.82	0.617	1.144	0.058	0.93	-0.032	24	2.385
4414	1	1	17.57	181.3	60.8	18.5	12.96	14.2	69.5	65	121.7	3.84	9.44	5	23.6	12.02	7.16	88.25	7.12	6.28	0.823	0.487	-0.312	0.256	-0.591	24	2.854
4415	1	1	17.57	176	57.2	18.47	10.57	12.62	69	68.7	114	5.33	6.97	5	23.6	11.9	7.17	97.31	7.26	7.07	0.173	0.558	-0.253	0.496	-0.304	24	2.589
4418	2	0	17.57	157.5	49.2	19.83	22.52	25.14	62.5	83.7	125.3	4.68	8.38	5	23.6	10.6	6.45	87.36	7.83	6.84	0.983	0.502	-0.3	0.355	-0.45	24	2.823
4422	1	0	17.57	179.5	52.8	16.39	9.86	11.78	63.25	74.3	127.7	4.35	4.29	5	23.6	11.91	6.89	94.28	6.96	6.56	0.387	0.258	-0.588	0.398	-0.4	24	2.412
4423	1	1	15.87	181	65	19.84	7.47	9.85	70.5	69.7	123.7	4.57	6.6	4	22.6	11.75	7.35	86.02	7.58	6.52	1.067	0.939	-0.027	0.3	-0.523	22.6	2.065
4424	2	0	17.57	161	61.8	23.84	42.47	38.89	75.75	71	118.3	4.52	12.99	5	23.6	11.67	6.91	84.86	7.23	6.14	1.07	0.629	-0.201	0.514	-0.289	24	3.074
4425	2	0	17.57	172	75.2	25.42	34.86	33.41	74	71.7	111.7	4.75	24.43	5	23.6	11.25	7.01	87.91	7.74	6.81	0.887	0.401	-0.397	0.282	-0.55	24	1.76
4427	2	1	17.57	167.5	57.4	20.46	29.1	29.63	67	78	115.7	4.68	7.56	5	23.6	10.58	6.9	86.12	8.3	7.15	1.127	0.125	-0.904	0.106	-0.973	24	1.941
4429	1	1	17.51	168	56.4	19.98	13.58	16.65	68.5	56	110.7	4.83	8.34	4	23.4	11.91	7.17	84.86	7.25	6.15	1.088	0.414	-0.383	0.393	-0.406	22.1	2.522
4430	2	1	17.57	173	78.6	26.26	31.81	34.1	71	77	116	5.07	17.29	5	23.6	13.24	6.85	79.61	5.59	4.45	1.137	0.807	-0.093	0.937	-0.028	24	2.601
4431	2	1	17.57	168.2	53.3	18.84	20.99	23.39	61.75	75	119.7	4.86	11.65	5	23.6	11.85	7.01	86.21	7.15	6.15	0.987	0.577	-0.239	0.576	-0.24	24	2.29
4434	2	1	17.57	166.4	59.5	21.49	22.09	26.2	65.25	71.7	117.7	4.31	5.55	5	23.6	13.27	7.24	89.47	5.95	5.32	0.623	0.94	-0.027	0.965	-0.016	24	3.247
4435	1	0	17.57	176.7	72.8	23.32	19.99	18.91	75.25	75.3	141.3	5.45	9.13	5	23.6	13.68	8.09	87.46	6.39	5.6	0.75	1.055	0.023	0.58	-0.237	24	2.264
4436	2	1	18.52	171.6	62.5	21.22	25.98	29.56	67.75	63.3	97	4.85	6.32	4	23.3	13.76	7.13	92.87	5.35	4.95	0.375	1.008	0.003	0.787	-0.104	24	2.396
4438	1	1	17.57	188.7	77.5	21.76	16.89	17.48	77	70.3	115.7	4.82	5.3	5	23.6	12.33	6.88	93.01	6.53	6.08	0.443	0.519	-0.285	0.429	-0.367	24	2.746
4439	1	1	17.57	169.5	68.3	23.77	34.43	33.15	75.75	80.7	129.3	5.05	11.1	5	23.6	12	7.18	85.58	7.16	6.15	0.987	0.954	-0.02	0.743	-0.129	24	1.784
4440	1	1	17.51	183	66.1	19.74	14.04	15.86	68	71	130.3	5.02	6.4	4	23.4	12.33	7.69	83.34	7.35	6.1	1.225	0.498	-0.303	0.496	-0.305	24	2.787
4445	1	1	17.65	183.6	63.8	18.93	11.31	12.78	NA	NA	NA	4.93	13.39	6	24.0	13.99	10.58	84.69	8.58	7.11	1.425	2.519	0.401	0.799	-0.098	24	1.356
5102	2	1	15.09	165	67.7	24.87	28.2	31.25	78	62	97.3	4.28	2.79	5	23.5	11.95	7.18	84.71	7.21	6.08	1.07	1.08	0.033	1.503	0.177	24	2.133
5104	1	1	15.09	178	68.5	21.62	11.37	12.57	74	69.7	109.7	4.81	5.51	5	23.5	12.21	7.01	88.64	6.78	6.01	0.73	0.441	-0.356	0.45	-0.346	24	1.942
5115	2	1	15.09	173	57.2	19.11	23.61	26.19	66.5	68.7	107.3	4.47	4.55	5	23.5	12.94	7.37	81.75	6.41	5.31	1.07	1.355	0.132	1.33	0.124	24	2.202
5118	2	1	15.09	165.5	53.6	19.57	24.4	27.16	65	69	117.7	4.74	5.74	5	23.5	12.1	7.05	89.5	6.93	6.2	0.697	1.028	0.012	1.388	0.142	24	3.137
5121	1	0	15.05	179.7	107.7	33.35	31.04	31.06	98	76.7	127.7	4.93	4.66	3	24.0	14.12	6.82	92.67	4.68	4.36	0.317	1.527	0.184	1.6	0.204	21.6	2.501
5122	1	0	15.09	176.5	70.7	22.69	25.8	25.33	71.75	69.7	115	4.59	6.26	5	23.5	11.63	7.06	78.1	7.42	5.79	1.58	0.332	-0.479	0.394	-0.405	24	2.208
5123	1	1	15.09	177.8	66	20.88	13.25	14.58	70.25	73	117	5.05	6.89	5	23.5	12	7.05	91.86	7.03	6.45	0.547	0.72	-0.143	0.612	-0.213	24	1.607
5124	1	1	15.09	188	75.2	21.28	10.72	13.33	75.5	72	123.7	4.45	4.13	5	23.2	11.56	6.58	86.11	7	6.02	0.963	0.684	-0.165	0.524	-0.281	24	2.454
5126	2	1	15.09	166	94.9	34.44	45.09	40.49	96.5	76.7	122.7	4.65	29.12	5	23.5	12.41	7.18	93.44	6.75	6.31	0.4	0.683	-0.165	0.788	-0.103	24	1.772
5127	2	1	15.09	162	52.5	20	26.46	28.72	62.5	66.7	104.7	4.78	6.6	5	23.5	11.83	7	90.94	7.16	6.51	0.627	0.554	-0.256	0.477	-0.322	24	2.096
5202	1	1	15.09	173.5	57.3	19.04	10.13	13.56	67.75	66.7	105.7	5.08	6.18	5	23.5	12.5	7.13	90.54	6.61	5.97	0.607	0.885	-0.053	1.197	0.078	24	2.739
5205	2	1	15.09	170	62.2	21.52	39.07	36.75	72.5	81.3	114	5.02	7.02	5	23.5	12.14	7.19	92.43	7.03	6.5	0.49	0.323	-0.49	0.451	-0.346	24	1.733
5206	2	1	14.99	167.5	65.2	23.24	30.29	31.51	72	76.7	118.3	5.05	5.76	4	24.0	11.65	7.55	87.95	7.89	6.92	0.95	0.621	-0.207	0.862	-0.064	23.4	1.588
5208	1	1	15.09	174	60	19.82	20.54	22.36	70	63	105	5.18	11.18	5	23.5	12.13	6.95	87.32	6.8	5.93	0.863	0.991	-0.004	0.847	-0.072	24	2.586
5212	1	1	15.09	176	67.4	21.76	29.63	29.99	74.5	70	114.3	5.54	10.3	5	23.5	9.74	6.91	89.9	7.32	6.5	1.008	4.886	0.689	4.532	0.656	24	1.858
5215	2	1	15.09	163	72.2	27.17	41.47	40.09	85.75	68	103.7	4.89	11.19	5	23.5	12.03	6.65	81.85	6.61	5.43	1.167	1.155	0.063	1.28	0.107	24	2.32
5217	2	1	14.99	159.6	51.6	20.26	23.67	26.87	63.5	65	104.3	4.9	8.14	4	24.0	12.42	6.73	91.82	6.29	5.77	0.504	0.641	-0.193	0.802	-0.096	24	2.211
5221	1	1	15.09	174	57.9	19.12	22.35	23.12	71.5	51	86.7	NA	NA	5	23.5	11.45	7.44	86.68	7.97	6.91	1.047	0.525	-0.28	0.35	-0.456	24	2.423
5227	1	1	15.09	176.5	85.7	27.51	31.44	29.66	90	83	129	5.88	23.35	5	23.5	12.84	7.39	88.46	6.54	5.79	0.733	0.863	-0.064	1.034	0.015	24	2.197
5302	1	1	15.09	183.5	68.5	20.34	10.52	13.18	71.5	75	128	5.08	0.757	5	23.5	12.41	7.31	86.83	6.88	5.99	0.827	0.895	-0.048	0.749	-0.125	24	2.22
5303	2	1	15.09	160.5	52.1	20.22	27.94	29.69	65	79.7	125	5.43	9.79	5	23.5	13.62	7.2	91.26	5.56	5.09	0.443	0.841	-0.075	0.668	-0.175	24	2
5305	2	0	15.09	155.5	53.8	22.25	31.88	32.87	67.25	61	89.3	4.97	16.29	5	23.7	11.29	6.55	85.31	7.24	6.18	1.057	0.364	-0.439	0.303	-0.518	24	1.101
5306	2	0	15.09	165.5	58.9	21.5	32.59	32.26	68	69.7	106	4.55	12.62	5	23.7	11.84	7.2	80.46	7.34	5.94	1.393	1.022	0.01	1.317	0.12	24	1.724
5307	1	1	15.09	177	73.8	23.56	19.96	21.64	77	73	123.7	5.35	8.87	5	23.5	11.85	7.54	87.89	7.67	6.75	0.907	0.854	-0.068	0.736	-0.133	24	2.117
5309	2	1	15.09	163.5	52.6	19.68	22.57	26.51	65	62.7	98.3	4.94	12.33	5	23.5	11.29	6.9	90.98	7.59	6.91	0.677	0.286	-0.544	0.095	-1.024	24	2.148
5310	2	1	15.09	158.5	49.5	19.7	24.24	27	65	67.3	102.7	4.32	7.08	5	23.5	11.76	7.33	81.16	7.56	6.15	1.397	0.84	-0.076	1.02	0.009	24	1.55
5311	2	1	15.09	163.5	66.9	25.03	37.4	35.52	79.5	64.7	98.3	5.07	16.56	5	23.5	12.68	7.32	95.65	6.62	6.34	0.267	0.901	-0.045	0.873	-0.059	24	2.218
5315	1	1	14.94	178	66	20.83	10.41	12.19	70	68	126	5.15	6.51	3	23.5	11.53	7.67	93.08	8.12	7.56	0.55	1.247	0.096	1.394	0.144	22.5	2.166
5316	1	0	15.09	168.5	52.4	18.46	11	14.96	64.5	69.7	113	5.02	6.31	5	23.7	13.1	7.59	91.33	6.47	5.91	0.52	0.541	-0.267	0.262	-0.581	24	3.002
5318	2	1	15.09	163.5	60.1	22.48	21.42	26.63	66.5	71.3	110.7	5.01	9.06	5	23.5	11.17	6.73	81.32	7.54	6.13	1.41	0.915	-0.038	1.664	0.221	24	1.61
5319	2	0	15.09	165.5	47.2	17.23	17.02	20.31	59.5	72	107.3	4.78	12.46	5	23.5	12.19	7.25	95.05	7.05	6.7	0.33	0.629	-0.202	0.607	-0.217	24	2.178
5322	2	1	19.78	152	56.6	24.5	21.63	24.25	67.25	67	101.7	4.51	8.28	5	23.8	10.94	7.21	92.23	8.26	7.62	0.633	0.543	-0.265	0.314	-0.503	24	3.2
5320	1	1	15.09	181	71.2	21.73	16.6	17.21	71.5	69.7	109	5.25	8.95	5	23.5	11.06	7.21	88.18	8.14	7.2	0.92	2.991	0.476	3.46	0.539	24	1.638
5213	2	0	15.09	163	53.6	20.17	20.09	22.18	70	68.3	111.3	4.86	7.17	5	23.5	11.23	7.52	88.78	8.27	7.34	0.883	0.238	-0.623	0.29	-0.538	21.8	1.497
5403	1	0	15.09	174	72.5	23.95	13.64	13.66	74.5	69.7	120	5.12	11.19	5	22.6	11.69	7.26	94.29	7.55	7.11	0.413	0.207	-0.684	0.491	-0.309	24	2.526
5404	2	1	15.09	170	59.9	20.73	21.95	25.7	63	64.7	98.3	4.65	7.47	5	23.5	14.04	7.41	86.48	5.35	4.65	0.687	0.674	-0.171	0.598	-0.223	24	1.297
5405	2	1	15.09	164.4	58.7	21.72	21.74	27.38	67	65.7	102	5.28	10.11	5	23.5	11.54	7.37	79.35	7.81	6.17	1.603	0.808	-0.093	1.27	0.104	24	2.304
5407	1	1	15.09	179	67.5	21.07	18.6	21.41	71.5	60.7	96.7	5.43	4.75	5	23.5	12.07	7.39	84.18	7.3	6.18	1.083	1.351	0.131	1.238	0.093	24	2.423
5409	2	1	15.09	173	60.3	20.15	32.71	34.14	69.5	NA	NA	NA	NA	5	23.5	10.87	7.53	80.13	8.64	6.91	1.713	0.308	-0.511	0.46	-0.337	24	1.992
5410	2	1	15.09	162.5	56	21.21	23.02	28.61	64.25	72.3	106.7	4.98	6.81	5	23.5	12.97	7.22	91.36	6.24	5.71	0.493	1.061	0.026	0.947	-0.024	24	2.111
5411	2	0	15.09	168.5	56.6	19.94	21.09	24.21	64.25	69.3	104.3	4.93	13.06	5	23.7	12.11	7.29	85.51	7.17	6.1	1.037	1.495	0.175	1.221	0.087	24	1.739
5412	2	1	15.09	171	59.1	20.21	20.77	25.25	64	72	107.3	4.89	7.9	5	23.7	11.67	7.16	90.17	7.48	6.75	0.687	0.639	-0.195	0.62	-0.208	24	1.782
5414	2	1	15.09	165.5	54.1	19.75	24.39	29.59	61.5	59.7	90	4.94	10.08	5	23.5	11.87	7.2	85.07	7.32	6.24	1.047	0.812	-0.09	0.756	-0.121	24	1.803
5415	1	1	15.09	177.5	71.7	22.76	16.78	18.23	75	76.7	126.7	4.93	8.88	5	23.5	9.89	7.44	78.82	9.53	7.57	1.933	2.213	0.345	2.25	0.352	24	1.773
5416	1	1	15.09	182.5	60.7	18.22	15.84	17.4	66	69	111.7	4.4	3.38	5	23.2	12.05	7.61	85.6	7.55	6.43	1.09	1.089	0.037	0.802	-0.096	24	1.439
5418	2	1	15.09	177	74.8	23.88	31.63	31.29	NA	NA	NA	4.77	10.18	5	23.7	12.72	8.36	83.37	7.62	6.38	1.227	1.619	0.209	0.459	-0.338	24	2.016
6105	1	1	18.84	176.7	69.7	22.32	25.44	26.2	81.25	62	107.7	NA	NA	4	24.0	11.69	7.15	88.65	7.45	6.61	0.825	0.718	-0.144	0.637	-0.196	24	1.777
6107	1	0	17.57	173.4	66.6	22.15	17.79	19.69	73.75	66	124.7	4.85	9.71	5	24.0	12.59	7.77	92.96	7.16	6.64	0.477	0.997	-0.001	0.99	-0.004	24	2.288
6109	2	1	18.95	168	66.4	23.53	34.48	35.43	69.5	66.7	105.7	4.13	4.81	5	24.0	12.97	8.52	91.08	7.53	6.83	0.677	1.121	0.05	0.636	-0.197	24	1.834
6110	2	1	18.95	173.7	72.2	23.93	27.24	27.75	70.25	66.3	100.7	4.78	8.49	5	24.0	11.92	6.65	91.5	6.72	6.15	0.53	0.474	-0.325	0.298	-0.525	24	2.334
6111	1	1	18.95	182.2	103.7	31.24	27.62	26.84	87	71	126	4.69	11.14	5	23.7	12.64	7.84	88.85	7.18	6.38	0.777	0.441	-0.356	0.285	-0.545	24	2.685
6112	1	1	18.95	179.8	71.5	22.12	16.26	16.03	73.75	61.7	108.3	4.9	9.56	5	24.0	13.2	5.47	89.94	4.25	3.81	0.41	0.958	-0.019	0.606	-0.218	24	1.954
6114	2	1	18.95	173	65.9	22.02	35.39	34.45	68.5	70.7	111.3	4.91	9.97	5	24.0	12.85	8.02	90	7.15	6.5	0.627	1.356	0.132	0.592	-0.227	24	2.255
6118	2	1	18.95	165	61.1	22.44	29.2	31.09	70	67	107.3	5.14	10.58	5	24.0	12.39	8.1	86.76	7.69	6.68	0.987	0.756	-0.122	0.817	-0.088	24	2.525
6120	2	1	18.95	166.5	61.1	22.04	22.15	26.33	67	69.7	118.7	4.83	9.68	5	24.0	12.42	7.16	77.8	6.72	5.22	1.473	0.523	-0.282	0.888	-0.052	24	3.037
6122	2	1	18.95	172	72	24.34	39.89	40.81	79	72.3	115.3	5.62	21.74	5	24.0	12.01	8.02	87.54	8	6.95	1.02	1.377	0.139	1.021	0.009	24	1.147
6123	2	1	18.95	174	67.8	22.39	25.37	29.14	68.25	72	108.7	4.65	12.35	5	24.0	11.44	7.42	87.98	7.96	6.99	0.963	0.666	-0.176	0.518	-0.285	24	2.105
6124	1	1	18.95	177.2	65.2	20.76	7.08	9.63	71.5	66	108	4.41	3.74	5	24.0	10.88	7.9	83.33	9.01	7.51	1.49	0.84	-0.076	0.693	-0.159	24	1.942
6201	2	1	18.95	175.2	72.5	23.62	25.87	31.49	68.25	71	111.7	4.55	6.97	5	24.0	13.22	7.77	85.84	6.54	5.57	0.953	0.688	-0.162	0.707	-0.15	24	2.71
6203	1	1	18.95	163	49.7	18.71	19.81	23.63	63.5	64.7	100.7	4.9	10.49	5	24.0	14.4	7.57	88.52	5.15	4.53	0.58	0.829	-0.081	1.171	0.069	24	2.092
6207	1	1	18.95	167.8	58.2	20.67	8.02	9.41	71.5	74.3	128.3	5.16	7.31	5	22.7	11.78	7.62	81.34	7.82	6.36	1.423	0.314	-0.503	0.348	-0.459	24	2.067
6211	2	0	18.95	165.7	56.7	20.65	27.88	30.76	62.25	78.7	112	5.23	10.4	5	24.0	12.12	7.75	90.55	7.62	6.9	0.707	0.325	-0.488	0.844	-0.074	24	1.693
6213	2	1	18.95	162.3	52.3	19.85	20.58	23.04	58.75	76.3	124	5.2	9.26	5	24.0	12.44	7.48	86.38	7.03	6.06	0.92	0.196	-0.709	0.173	-0.762	24	2.072
6219	1	1	18.95	189	94.8	26.54	20.5	23.13	82.5	61	107	5.19	6.33	5	24.0	12.33	7.51	86.6	7.16	6.18	0.943	0.706	-0.151	0.8	-0.097	24	2.003
6222	2	0	18.95	164.5	53	19.59	26.29	29.62	66.25	71	112	5.24	9.2	5	24.0	12.37	7.97	84.55	7.58	6.42	1.13	0.753	-0.123	0.739	-0.132	24	1.844
6223	2	1	18.95	164.4	60.8	22.5	19.6	24.65	66.5	79.3	127	4.56	10.54	5	24.0	12.65	7.9	90.53	7.24	6.54	0.687	0.956	-0.019	1.018	0.008	24	3.013
6401	2	0	18.95	171.6	67.7	22.99	33.06	33.05	69.75	70.3	105.7	4.32	4.36	5	24.0	13.68	8.45	92.05	6.75	6.22	0.497	1.258	0.1	0.959	-0.018	24	2.193
6402	2	1	18.95	172	71.4	24.13	37.49	36.92	76.5	73.3	113.3	5	7.24	5	24.0	13.93	8.36	89.23	6.41	5.73	0.667	0.829	-0.082	0.349	-0.458	24	1.492
6210	2	1	19.02	176	61.5	19.85	19.49	27.06	61.5	70.3	110.7	5.2	7.38	4	24.0	12.07	8.16	82.67	8.07	6.67	1.4	0.623	-0.205	0.318	-0.498	21.8	2.645
6404	1	1	18.95	172.5	69.7	23.42	19.76	20.23	73.5	70	118.3	4.91	10.67	5	24.0	13.05	7.93	90.06	6.87	6.18	0.687	1.259	0.1	1.179	0.071	24	1.543
6226	2	1	18.95	170.6	54.9	18.86	24.21	25.72	65.25	74	111.3	4.82	9.21	5	24.0	11.95	7.57	78.08	7.6	5.94	1.62	0.425	-0.372	0.233	-0.633	24	1.735
6406	2	1	19.02	165	53	19.47	24.47	28.87	59.5	68.3	104.3	NA	NA	4	24.0	13.28	8.53	89.25	7.23	6.47	0.729	1.498	0.175	1.052	0.022	24	1.819
6407	2	1	18.95	173	73.6	24.59	38.53	36.55	80.75	71.7	106.7	4.88	32.16	5	21.9	11.54	7.57	85.6	8.02	6.87	1.12	0.762	-0.118	0.563	-0.249	21.6	1.658
6408	1	1	18.95	188	69.4	19.64	8.3	10.14	70	72	136	4.66	8.2	5	24.0	12.2	5.67	92.32	5.45	5.04	0.393	0.814	-0.089	0.879	-0.056	24	2.66
6409	2	1	18.95	170.8	56.2	19.26	30.19	31.5	65	80.7	122.7	5.18	14.02	5	24.0	12.33	7.16	91.31	6.82	6.22	0.577	0.254	-0.596	0.326	-0.487	24	2.055
6410	2	0	19.02	167	62.5	22.41	31.34	32.08	64.75	60	94	4.91	8.37	4	24.0	12.05	7.14	87.31	7.07	6.19	0.863	0.842	-0.075	0.642	-0.193	24	2.188
6411	2	1	18.95	159.2	57.7	22.77	26.6	27.85	66.5	72	117.7	4.47	8.5	5	24.0	12.56	7.64	84.87	7.06	5.91	1.133	1.612	0.207	1.553	0.191	24	2.31
6412	2	1	18.95	177	101	32.24	42.39	40.03	90.75	76.3	131.7	4.65	15.38	5	24.0	10.53	6.73	86.44	8.19	7.05	1.11	0.38	-0.42	0.572	-0.243	24	1.913
